# Supplementary material for: Seroprevalence and risk factors of COVID-19 in healthcare workers from 11 African countries: a scoping review and appraisal of existing evidence
Source: Health Policy Plan. 2021 Nov 2;37(4):505–13. doi: 10.1093/heapol/czab133 (PMC8689910; doi:10.1093/heapol/czab133)
Supplement: czab133_Supp [file czab133_supp.zip]

Archive with 6 entries (6 files):
- Response to reviewers_HCWsero_final.docx
- Suppl_1.docx
- suppl_2.docx
- Suppl_3_clean.docx
- Suppl_4..docx
- Suppl_5.docx
